# Supplementary material for: Imaging human cortical responses to intraneural microstimulation using magnetoencephalography
Source: Neuroimage. 2019 Apr 1;189:329–40. doi: 10.1016/j.neuroimage.2019.01.017 (PMC6435103; doi:10.1016/j.neuroimage.2019.01.017)
Supplement: Multimedia component 2 [file mmc2.xml]

<?xml version="1.0" encoding="utf-8" standalone="no"?>
<data>
  <datasets>
    <author>george.oneill@nottingham.ac.uk</author>
    <type>0</type>
    <dataset>
      <value>4</value>
      <reason>Data will be made available on request</reason>
      <comments />
    </dataset>
  </datasets>
</data>
